# Supplementary material for: West Asian sources of the Eurasian component in Ethiopians: a reassessment
Source: Sci Rep. 2019 Dec 11;9:18811. doi: 10.1038/s41598-019-55344-y (PMC6906521; doi:10.1038/s41598-019-55344-y)
Supplement: Supplementary file 2 — Supplementary Information [file 41598_2019_55344_MOESM2_ESM.xlsx]

## Sheet: Foglio1
Pop	N	Ref	Lat	Long	Area
Algerian	7	Lazaridis et al.2014	36.75	3.05	Africa
Amhara	24	Pagani et al. 2015	8.98	38.75	Africa
BantuKenya	6	Patterson et al. 2012	-1.28	36.81	Africa
BantuSA	8	Patterson et al. 2012	-26.19	28.03	Africa
Biaka	20	Patterson et al. 2012	4	17	Africa
Canary_Islander	2	Lazaridis et al. 2014	28.1	-15.4	Africa
Egyptian	100	Pagani et al. 2015	30.05	31.25	Africa
Egyptian	12	Behar et al. 2010	30.05	31.25	Africa
Esan	8	Lazaridis et al. 2014	9.08	7.53	Africa
Esomali	24	Pagani et al. 2015	8.95	39.77	Africa
Ethiopians	19	Behar et al. 2010	7.54	40.63	Africa
Gambian	6	Lazaridis et al. 2014	13.45	-16.57	Africa
Gumuz	24	Pagani et al. 2015	9.83	35.83	Africa
Hadza	5	Pickrell et al. 2012	-6.8	39.28	Africa
Jew_Ethiopian	7	Lazaridis et al. 2014	9.03	38.73	Africa
Jew_Ethiopian	13	Behar et al. 2010	9.03	38.73	Africa
Jew_Libyan	9	Lazaridis et al. 2014	32.91	13.18	Africa
Jew_Moroccan	6	Lazaridis et al. 2014	34.02	-6.84	Africa
Jew_Moroccan	16	Behar et al. 2010	34.02	-6.84	Africa
Jew_Turkish	8	Lazaridis et al. 2014	39.92	32.86	Africa
Jew Tunisian	7	Lazaridis et al. 2014	36	10.11	Africa
Ju_hoan_North	5	Patterson et al. 2012	-22.56	17.08	Africa
Kenya_400BP	1	Skoglund et al. 2017	-3.7	39.7	Africa
Khomani	11	Lazaridis et al. 2014	-22.56	17.08	Africa
Libyan	5	Lazaridis et al. 2014	32.88	13.16	Africa
Luhya	8	Lazaridis et al. 2014	-1.28	36.81	Africa
Luo	8	Lazaridis et al. 2014	4.85	31.6	Africa
LWK	80	The 1000 Genomes Project	-1.28	36.81	Africa
Malawi_Chencherere_5200BP	2	Skoglund et al. 2017	-14.4	33.8	Africa
Malawi_Fingira_2500BP	1	Skoglund et al. 2017	-10.8	33.8	Africa
Malawi_Fingira_6100BP	2	Skoglund et al. 2017	-10.8	33.8	Africa
Malawi_Hora_8100BP	2	Skoglund et al. 2017	-11.7	33.6	Africa
Malawi_Hora_9000BP	1	Skoglund et al. 2017	-11.7	33.6	Africa
Mandenka	17	Patterson et al. 2012	14.73	-17.63	Africa
Masai	12	Lazaridis et al. 2014	-1.28	36.81	Africa
Mbuti	10	Patterson et al. 2012	4	17	Africa
Mende	8	Lazaridis et al. 2014	8.48	-13.23	Africa
Moroccans	10	Lazaridis et al. 2016	31.46	-7.93	Africa
Moroccans	10	Behar et al. 2010	31.46	-7.93	Africa
Mota	1	GallegoLM et al. 2015	10	38.7	Africa
Oromo	24	Pagani et al. 2015	7.67	36.83	Africa
Somali	13	Lazaridis et al. 2014	1.86	45.1	Africa
South_Africa_2100-1200BP	3	Skoglund et al. 2017	-32.8	18	Africa
Tanzania_Luxmanda_3100BP	2	Skoglund et al. 2017	-4.3	35.3	Africa
Tanzania_Pemba	2	Skoglund et al. 2017	-4.9	39.6	Africa
Tanzania_Zanzibar	2	Skoglund et al. 2017	-6.9	39.5	Africa
Tunisian	8	Lazaridis et al. 2014	36.8	10.18	Africa
Wolayta	24	Pagani et al. 2015	6.85	37.75	Africa
YRI	80	The 1000 Genomes Project	7.37	3.89	Africa
Abkhasian	9	Lazaridis et al. 2014	43	41.01	Eurasia
Anatolia_BA	1	Lazaridis et al. 2017	37.91	30.7	Eurasia
Anatolia_ChL	1	Lazaridis et al. 2016	40.3	29.56	Eurasia
Anatolia_EBA	2	Lazaridis et al. 2017	37.91	30.7	Eurasia
Anatolia_N	24	Mathieson et al. 2015	40.3	29.56	Eurasia
Anatolia_N	9	Kilinc et al. 2016	40.3	29.56	Eurasia
Anatolia_N	2	Omrak et al. 2016	40.3	29.56	Eurasia
Anatolia_N	2	Hofmanova et al. 2016	40.3	29.56	Eurasia
Armenia_ChL	5	Lazaridis et al. 2016	39.73	45.2	Eurasia
Armenia_EBA	3	Lazaridis et al. 2016	40.65	45.11	Eurasia
Armenia_MLBA	8	Allentoft et al. 2015	40.39	43.89	Eurasia
Armenia_MLBA	1	Lazaridis et al. 2016	40.39	43.89	Eurasia
Armenian	10	Lazaridis et al. 2014	40.16	44.5	Eurasia
Armenian	19	Behar et al. 2010	40.16	44.5	Eurasia
Bedouin	44	Patterson et al. 2012	31.76	35.23	Eurasia
CEU	90	The 1000 Genomes Project	48.35	4.91	Eurasia
CHG	2	Jones et al. 2015	42.28	43.28	Eurasia
Croatian	10	Lazaridis et al. 2014	45.8	16	Eurasia
Cypriot	8	Lazaridis et al. 2014	35.13	33.43	Eurasia
Druze	39	Patterson et al. 2012	32.74	35.04	Eurasia
EHG	3	Mathieson et al. 2015	53.68	50.67	Eurasia
English	10	Lazaridis et al. 2014	51.19	0.73	Eurasia
Europe_EN	1	Lazaridis et al. 2014	48.78	9.18	Eurasia
Europe_EN	21	Mathieson et al. 2015	48.78	9.18	Eurasia
Europe_EN	6	Lipson et al. 2017	48.78	9.18	Eurasia
Europe_MNChL	21	Mathieson et al. 2015	51.79	11.14	Eurasia
Europe_MNChL	3	Allentoft et al. 2015	51.79	11.14	Eurasia
French	29	Lazaridis et al. 2016	43.71	-1.05	Eurasia
French	25	Patterson et al. 2012	46	2	Eurasia
Georgians	20	Behar et al. 2010	42.57	41.67	Eurasia
Greece_Minoan_Lassithi	5	Lazaridis et al. 2017	35.08	25.83	Eurasia
Greece_Minoan_Odigitria	5	Lazaridis et al. 2017	35.05	24.81	Eurasia
Greece_Mycenaean	4	Lazaridis et al. 2017	37.5	23.45	Eurasia
Greece_N	3	Hofmanova et al. 2016	39.55	21.76	Eurasia
Greece_N	1	Lazaridis et al. 2017	39.55	21.76	Eurasia
Greek	20	Lazaridis et al. 2014	40.64	22.94	Eurasia
Hungarian	14	Lazaridis et al. 2014	47.5	19.1	Eurasia
IBS	49	The 1000 Genomes Project	40	-4.5	Eurasia
Iran_ChL	5	Lazaridis et al. 2016	31.98	35.97	Eurasia
Iran_N	5	Lazaridis et al. 2016	37.05	45.45	Eurasia
Iran_N	3	Broushaki et al. 2016	37.05	45.45	Eurasia
Iranian	20	Behar et al. 2010	33.46	48.33	Eurasia
Iranian	30	Lazaridis et al. 2016	33.46	48.33	Eurasia
Iraqi_Jews	11	Behar et al. 2010	33.31	44.36	Eurasia
Italian_North	20	Patterson et al. 2012	45.6	9.55	Eurasia
Italian_South	2	Lazaridis et al. 2014	40.83	14.25	Eurasia
Italian_South	2	Lazaridis et al. 2016	40.83	14.25	Eurasia
Jew_Georgian	7	Lazaridis et al. 2014	41.71	44.8	Eurasia
Jew_Georgian	4	Behar et al. 2010	41.71	44.8	Eurasia
Jew_Iranian	9	Lazaridis et al. 2014	36	51.47	Eurasia
Jew_Iranian	4	Behar et al. 2010	36	51.47	Eurasia
Jew_Iraqi	6	Lazaridis et al. 2014	33.325	44.422	Eurasia
Jew_Iraqi	11	Behar et al. 2010	33.325	44.422	Eurasia
Jew_Yemenite	8	Lazaridis et al. 2014	15.28	44.27	Eurasia
Jew_Yemenite	15	Behar et al. 2010	15.28	44.27	Eurasia
Jordanians	20	Behar et al. 2010	31.95	35.94	Eurasia
Lebanese	7	Behar et al. 2010	34.06	35.48	Eurasia
Levant_BA	3	Lazaridis et al. 2016	31.98	35.97	Eurasia
Levant_ChL	21	Harney et al. 2018	32.97	35.33	Eurasia
Levant_N	13	Lazaridis et al. 2016	31.98	35.97	Eurasia
Maltese	8	Lazaridis et al. 2014	35.94	14.38	Eurasia
Natufian	3	Lazaridis et al. 2016	32.65	35.06	Eurasia
Palestinian	38	Patterson et al. 2012	31.76	35.23	Eurasia
Sardinian	27	Patterson et al. 2012	40.12	9.01	Eurasia
Saudis	20	Behar et al. 2010	24.52	46.69	Eurasia
SHG	6	Mathieson et al. 2015	58.53	15.04	Eurasia
Sicilian	11	Lazaridis et al. 2014	36.93	14.7	Eurasia
Sidon_BA	5	Haber et al. 2017	33.57	35.38	Eurasia
Spanish	53	Lazaridis et al. 2014	40.31	-3.65	Eurasia
Spanish_North	4	Lazaridis et al. 2014	43.33	-6	Eurasia
Steppe_BA	30	Mathieson et al. 2015	53.03	50.39	Eurasia
Steppe_BA	18	Allentoft et al. 2015	53.03	50.39	Eurasia
Steppe_Eneolithic	3	Mathieson et al. 2015	53.03	50.39	Eurasia
Steppe_IA	1	Mathieson et al. 2015	53.03	50.39	Eurasia
Syrians	16	Behar et al. 2010	33.45	36.27	Eurasia
Ukrainian	9	Lazaridis et al. 2014	50.28	31.55	Eurasia
Villabruna	1	Fu et al. 2016	46.15	12.21	Eurasia
WHG	1	Lazaridis et al. 2014	42.91	-5.37	Eurasia
WHG	1	Mathieson et al. 2015	47.5	20.72	Eurasia
WHG	1	Mathieson et al. 2015	49.81	6.4	Eurasia
Yemenese	10	Behar et al. 2010	15.28	44.27	Eurasia
