# Supplementary material for: West Asian sources of the Eurasian component in Ethiopians: a reassessment
Source: Sci Rep. 2019 Dec 11;9:18811. doi: 10.1038/s41598-019-55344-y (PMC6906521; doi:10.1038/s41598-019-55344-y)
Supplement: Supplementary file 3 — Supplementary Information [file 41598_2019_55344_MOESM3_ESM.xlsx]

## Sheet: Foglio1
MALDER
Whole-Genome from Pagani et al 2015
Test Pop	PopA	PopB	Amplitude	Z-Score	Generations +/- SE	Z-Score	Amplitude	Z-Score	Generations +/- SE	Z-Score
AMHARA	GUMUZ	CEU	0.000542679 +/- 2.06514E-05	(Z=26.2781)	72.4925 +/- 3.22149	(Z=22.5028)
OROMO	GUMUZ	CEU	0.000498025 +/- 2.68499E-05	(Z=18.5485)	60.1204 +/- 4.05605	(Z=14.8224)
SOMALI	GUMUZ	CEU	0.000609533 +/- 3.97587E-05	(Z=15.3308)	111.486 +/- 7.0495	(Z=15.8148)
WOLAYTA	GUMUZ	CEU	0.000599668 +/- 2.63803E-05	(Z=22.7317)	95.6936 +/- 6.76113	(Z=14.1535)	2.9653E-05 +/- 8.25252E-06	(Z=3.5932)	5.60479 +/- 1.6389	(Z=3.41986)
SnpChip from Pagani et al 2012
Test Pop	PopA	PopB	Amplitude	Z-Score	Generations +/- SE	Z-Score	Amplitude	Z-Score	Generations +/- SE	Z-Score
AMHARA	GUMUZ	CEU	0.000772566 +/- 3.82183E-05	(Z=20.2145)	107.973 +/- 7.47329	(Z=14.4479)	0.0000391626 +/- 9.44796E-06	(Z=4.14509)	9.11979 +/- 2.39168	(Z=3.81314)
OROMO	GUMUZ	CEU	0.000704421 +/- 2.89617E-05	(Z=24.3225)	92.2162 +/- 6.90251	(Z=13.3598)	0.0000549988 +/- 1.43635E-05	(Z=3.82907)	7.06714 +/- 2.33771	(Z=3.0231)
SOMALI	GUMUZ	CEU	0.000701057 +/- 4.50169E-05	(Z=15.5732)	105.116 +/- 6.7597	(Z=15.5504)
WOLAYTA	GUMUZ	CEU	0.000561276 +/- 4.6587E-05	(Z=12.0479)	61.1791 +/- 6.47064	(Z=9.45488)
Whole-Genome from Pagani et al 2015 Subsetted to match SNPs in SnpChip data
Test Pop	PopA	PopB	Amplitude	Z-Score	Generations +/- SE	Z-Score	Amplitude	Z-Score	Generations +/- SE	Z-Score
AMHARA	GUMUZ	CEU	0.000670464 +/- 3.172e-05	(Z=21.1369)	71.5518 +/- 4.06364	(Z=17.6078)
OROMO	GUMUZ	CEU	0.000757917 +/- 3.5868e-05	(Z=21.1308)	94.5278 +/- 7.04728	(Z=13.4134)	5.97619e-05 +/- 1.28212e-05	(Z=4.66117)	7.50264 +/- 1.94755	(Z=3.85235)
SOMALI	GUMUZ	CEU	0.000676115 +/- 4.67037e-05	(Z=14.4767)	100.278 +/- 7.03304	(Z=14.2581)
WOLAYTA	GUMUZ	CEU	0.000719948 +/- 3.9123e-05	(Z=18.4022)	102.856 +/- 8.46433	(Z=12.1517)	7.47278e-05 +/- 1.88817e-05	(Z=3.95768)	10.5111 +/- 2.96266	(Z=3.54784)
