# Supplementary material for: West Asian sources of the Eurasian component in Ethiopians: a reassessment
Source: Sci Rep. 2019 Dec 11;9:18811. doi: 10.1038/s41598-019-55344-y (PMC6906521; doi:10.1038/s41598-019-55344-y)
Supplement: Supplementary file 4 — Supplementary Information [file 41598_2019_55344_MOESM4_ESM.xlsx]

## Sheet: Sheet1
PopA	PopB	Test	Outgroup	F4 stat	Zscore	Available SNPs
Anatolia_N	Minoans	AMHARA	Mbuti	-0.000193	-1.143	131191
Jew_Ashkenazi	Minoans	AMHARA	Mbuti	-0.001359	-7.283	131191
Jew_Cochin	Minoans	AMHARA	Mbuti	-0.004155	-19.952	131191
Jew_Ethiopian	Minoans	AMHARA	Mbuti	-0.007696	-32.318	128673
Jew_Georgian	Minoans	AMHARA	Mbuti	-0.001109	-6.016	131191
Jew_Iranian	Minoans	AMHARA	Mbuti	-0.001337	-7.598	131191
Jew_iraqi	Minoans	AMHARA	Mbuti	-0.001237	-6.992	131191
Jew_Libyan	Minoans	AMHARA	Mbuti	-3e-06	-0.016	130298
Jew_Moroccan	Jew_Libyan	AMHARA	Mbuti	6.3e-05	0.611	551168
Jew_Moroccan	Minoans	AMHARA	Mbuti	0.000255	1.168	127115
Jew_Tunisian	Anatolia_N	AMHARA	Mbuti	0.000661	3.621	131863
Jew_Tunisian	Jew_Moroccan	AMHARA	Mbuti	0.000154	1.46	549428
Jew_Tunisian	Levant_ChL	AMHARA	Mbuti	-0.00084	-7.465	528280
Jew_Tunisian	Minoans	AMHARA	Mbuti	0.000462	2.144	128544
Jew_Turkish	Minoans	AMHARA	Mbuti	-0.001235	-7.079	131191
Jew_Yemenite	Minoans	AMHARA	Mbuti	-0.000895	-4.92	131191
Levant_ChL	Anatolia_N	AMHARA	Mbuti	0.000463	2.98	128318
Levant_ChL	Lebanese	AMHARA	Mbuti	0.002272	12.873	128318
Levant_ChL	Levant_BA	AMHARA	Mbuti	0.000941	3.713	106097
Levant_ChL	Levant_N	AMHARA	Mbuti	0.000563	2.137	100612
Levant_ChL	Minoans	AMHARA	Mbuti	0.000322	1.556	126073
Levant_N	Anatolia_N	AMHARA	Mbuti	-3.7e-05	-0.145	101704
Anatolia_N	Minoans	AMHARA_J	Mbuti	-0.000169	-0.985	131144
Jew_Libyan	Minoans	AMHARA_J	Mbuti	-3e-06	-0.052	130251
Jew_Moroccan	Jew_Libyan	AMHARA_J	Mbuti	-6e-05	-0.595	538893
Jew_Tunisian	Anatolia_N	AMHARA_J	Mbuti	0.000619	3.325	131810
Jew_Tunisian	Jew_Moroccan	AMHARA_J	Mbuti	0.000123	1.225	537153
Jew_Tunisian	Levant_ChL	AMHARA_J	Mbuti	-0.000281	-2.671	516544
Jew_Tunisian	Minoans	AMHARA_J	Mbuti	0.000441	2	128497
Levant_ChL	Anatolia_N	AMHARA_J	Mbuti	0.00042	2.664	128268
Levant_ChL	Lebanese	AMHARA_J	Mbuti	0.002319	12.986	128268
Levant_ChL	Levant_BA	AMHARA_J	Mbuti	0.000958	3.771	106055
Levant_ChL	Levant_N	AMHARA_J	Mbuti	0.00054	2.026	100575
Levant_ChL	Minoans	AMHARA_J	Mbuti	0.000303	1.446	126028
Levant_N	Anatolia_N	AMHARA_J	Mbuti	-6e-05	-0.233	101667
Anatolia_N	Minoans	AMHARA_NAF	Mbuti	6e-06	0.024	131144
Ethiopian_Jews	Anatolia_N	AMHARA_NAF	Mbuti	-0.022546	-65.366	134396
Ethiopian_Jews	Levant_ChL	AMHARA_NAF	Mbuti	-0.02189	-59.824	128134
Georgian_Jews	Anatolia_N	AMHARA_NAF	Mbuti	-0.002819	-11.365	134532
Georgian_Jews	Levant_ChL	AMHARA_NAF	Mbuti	-0.002158	-7.433	128267
Iranian_Jews	Anatolia_N	AMHARA_NAF	Mbuti	-0.002464	-9.39	134530
Iranian_Jews	Levant_ChL	AMHARA_NAF	Mbuti	-0.001795	-6.026	128265
Iraqi_Jews	Anatolia_N	AMHARA_NAF	Mbuti	-0.002512	-12.848	134533
Iraqi_Jews	Levant_ChL	AMHARA_NAF	Mbuti	-0.001861	-7.598	128268
Jew_Ashkenazi	Anatolia_N	AMHARA_NAF	Mbuti	-0.002266	-10.853	134533
Jew_Ashkenazi	Levant_ChL	AMHARA_NAF	Mbuti	-0.001643	-6.355	128268
Jew_Ashkenazi	Minoans	AMHARA_NAF	Mbuti	-0.002247	-7.916	131144
Jew_Cochin	Anatolia_N	AMHARA_NAF	Mbuti	-0.007739	-29.558	134533
Jew_Cochin	Levant_ChL	AMHARA_NAF	Mbuti	-0.00709	-23.405	128268
Jew_Cochin	Minoans	AMHARA_NAF	Mbuti	-0.007707	-24.488	131144
Jew_Ethiopian	Anatolia_N	AMHARA_NAF	Mbuti	-0.019725	-51.085	131956
Jew_Ethiopian	Levant_ChL	AMHARA_NAF	Mbuti	-0.019183	-46.856	125800
Jew_Ethiopian	Minoans	AMHARA_NAF	Mbuti	-0.019626	-48	128626
Jew_Georgian	Anatolia_N	AMHARA_NAF	Mbuti	-0.002197	-10.073	134533
Jew_Georgian	Levant_ChL	AMHARA_NAF	Mbuti	-0.001521	-5.442	128268
Jew_Georgian	Minoans	AMHARA_NAF	Mbuti	-0.002175	-7.867	131144
Jew_Iranian	Anatolia_N	AMHARA_NAF	Mbuti	-0.002632	-14.048	134533
Jew_Iranian	Levant_ChL	AMHARA_NAF	Mbuti	-0.001996	-7.962	128268
Jew_Iranian	Minoans	AMHARA_NAF	Mbuti	-0.002626	-10.074	131144
Jew_iraqi	Anatolia_N	AMHARA_NAF	Mbuti	-0.002533	-11.52	134533
Jew_iraqi	Levant_ChL	AMHARA_NAF	Mbuti	-0.001908	-7.205	128268
Jew_iraqi	Minoans	AMHARA_NAF	Mbuti	-0.002532	-9.41	131144
Jew_Libyan	Minoans	AMHARA_NAF	Mbuti	0.00054	1.81	130251
Jew_Moroccan	Jew_Libyan	AMHARA_NAF	Mbuti	0.00068	2.273	129496
Jew_Moroccan	Minoans	AMHARA_NAF	Mbuti	0.001188	3.568	127069
Jew_Tunisian	Anatolia_N	AMHARA_NAF	Mbuti	0.001287	4.583	131810
Jew_Tunisian	Jew_Moroccan	AMHARA_NAF	Mbuti	6.2e-05	0.198	127756
Jew_Tunisian	Levant_ChL	AMHARA_NAF	Mbuti	0.001913	5.987	125648
Jew_Tunisian	Minoans	AMHARA_NAF	Mbuti	0.001284	3.952	128497
Jew_Turkish	Minoans	AMHARA_NAF	Mbuti	-0.002424	-9.191	131144
Jew_Yemenite	Minoans	AMHARA_NAF	Mbuti	-0.00315	-11.217	131144
Levant_ChL	Anatolia_N	AMHARA_NAF	Mbuti	-0.000667	-2.847	128268
Levant_ChL	Lebanese	AMHARA_NAF	Mbuti	0.003727	13.881	128268
Levant_ChL	Levant_BA	AMHARA_NAF	Mbuti	0.001514	4.14	106055
Levant_ChL	Levant_N	AMHARA_NAF	Mbuti	0.001351	3.394	100575
Levant_ChL	Minoans	AMHARA_NAF	Mbuti	-0.000614	-2.018	126028
Levant_N	Anatolia_N	AMHARA_NAF	Mbuti	-0.001975	-5.144	101667
Anatolia_N	Minoans	AMHARA_NAF_X	Mbuti	1.4e-05	0.057	131144
Ethiopian_Jews	Anatolia_N	AMHARA_NAF_X	Mbuti	-0.022643	-67.685	134396
Ethiopian_Jews	Levant_ChL	AMHARA_NAF_X	Mbuti	-0.021978	-61.707	128134
Georgian_Jews	Levant_ChL	AMHARA_NAF_X	Mbuti	-0.002145	-7.464	128267
Iranian_Jews	Anatolia_N	AMHARA_NAF_X	Mbuti	-0.002475	-9.657	134530
Iranian_Jews	Levant_ChL	AMHARA_NAF_X	Mbuti	-0.001795	-6.151	128265
Iraqi_Jews	Anatolia_N	AMHARA_NAF_X	Mbuti	-0.002527	-13.078	134533
Iraqi_Jews	Levant_ChL	AMHARA_NAF_X	Mbuti	-0.001862	-7.587	128268
Jew_Ashkenazi	Anatolia_N	AMHARA_NAF_X	Mbuti	-0.002281	-10.876	134533
Jew_Ashkenazi	Levant_ChL	AMHARA_NAF_X	Mbuti	-0.001643	-6.243	128268
Jew_Cochin	Anatolia_N	AMHARA_NAF_X	Mbuti	-0.007775	-29.898	134533
Jew_Cochin	Levant_ChL	AMHARA_NAF_X	Mbuti	-0.007113	-23.574	128268
Jew_Ethiopian	Anatolia_N	AMHARA_NAF_X	Mbuti	-0.019827	-51.357	131956
Jew_Ethiopian	Levant_ChL	AMHARA_NAF_X	Mbuti	-0.015559	-60.526	516701
Jew_Georgian	Anatolia_N	AMHARA_NAF_X	Mbuti	-0.0022	-9.962	134533
Jew_Georgian	Levant_ChL	AMHARA_NAF_X	Mbuti	-0.001513	-5.396	128268
Jew_Iranian	Anatolia_N	AMHARA_NAF_X	Mbuti	-0.002635	-13.812	134533
Jew_Iranian	Levant_ChL	AMHARA_NAF_X	Mbuti	-0.001989	-7.82	128268
Jew_iraqi	Anatolia_N	AMHARA_NAF_X	Mbuti	-0.002561	-11.843	134533
Jew_iraqi	Levant_ChL	AMHARA_NAF_X	Mbuti	-0.001925	-7.46	128268
Jew_Libyan	Minoans	AMHARA_NAF_X	Mbuti	0.000564	1.849	130251
Jew_Moroccan	Jew_Libyan	AMHARA_NAF_X	Mbuti	0.000309	1.847	538901
Jew_Tunisian	Anatolia_N	AMHARA_NAF_X	Mbuti	0.001296	4.685	131810
Jew_Tunisian	Jew_Moroccan	AMHARA_NAF_X	Mbuti	7.9e-05	0.444	537161
Jew_Tunisian	Levant_ChL	AMHARA_NAF_X	Mbuti	-0.000844	-7.22	516549
Jew_Tunisian	Minoans	AMHARA_NAF_X	Mbuti	0.001303	4.025	128497
Levant_ChL	Anatolia_N	AMHARA_NAF_X	Mbuti	-0.000683	-2.88	128268
Levant_ChL	Lebanese	AMHARA_NAF_X	Mbuti	0.003728	13.915	128268
Levant_ChL	Levant_BA	AMHARA_NAF_X	Mbuti	0.001533	4.314	106055
Levant_ChL	Levant_N	AMHARA_NAF_X	Mbuti	0.001365	3.563	100575
Levant_ChL	Minoans	AMHARA_NAF_X	Mbuti	-0.000617	-2.042	126028
Levant_N	Anatolia_N	AMHARA_NAF_X	Mbuti	-0.002002	-5.266	101667
Anatolia_N	Minoans	OROMO	Mbuti	-9.1e-05	-0.562	131191
Jew_Libyan	Minoans	OROMO	Mbuti	0.000166	0.863	130298
Jew_Moroccan	Jew_Libyan	OROMO	Mbuti	1.2e-05	0.125	551168
Jew_Tunisian	Anatolia_N	OROMO	Mbuti	0.000751	4.298	131863
Jew_Tunisian	Jew_Moroccan	OROMO	Mbuti	0.000211	2.1	549428
Jew_Tunisian	Levant_ChL	OROMO	Mbuti	-0.00079	-7.462	528280
Jew_Tunisian	Minoans	OROMO	Mbuti	0.000643	3.076	128544
Levant_ChL	Anatolia_N	OROMO	Mbuti	0.000566	3.734	128318
Levant_ChL	Lebanese	OROMO	Mbuti	0.002157	12.609	128318
Levant_ChL	Levant_BA	OROMO	Mbuti	0.000953	3.887	106097
Levant_ChL	Levant_N	OROMO	Mbuti	0.000563	2.223	100612
Levant_ChL	Minoans	OROMO	Mbuti	0.000536	2.652	126073
Levant_N	Anatolia_N	OROMO	Mbuti	9.6e-05	0.391	101704
Anatolia_N	Minoans	OROMO_NAF	Mbuti	6.2e-05	0.25	131144
Jew_Libyan	Minoans	OROMO_NAF	Mbuti	0.000721	2.419	130251
Jew_Moroccan	Jew_Libyan	OROMO_NAF	Mbuti	0.000435	1.477	129496
Jew_Tunisian	Anatolia_N	OROMO_NAF	Mbuti	0.001472	5.265	131810
Jew_Tunisian	Jew_Moroccan	OROMO_NAF	Mbuti	0.000385	1.216	127756
Jew_Tunisian	Levant_ChL	OROMO_NAF	Mbuti	0.001991	6.222	125648
Jew_Tunisian	Minoans	OROMO_NAF	Mbuti	0.001535	4.748	128497
Levant_ChL	Anatolia_N	OROMO_NAF	Mbuti	-0.00056	-2.424	128268
Levant_ChL	Lebanese	OROMO_NAF	Mbuti	0.003734	13.871	128268
Levant_ChL	Levant_BA	OROMO_NAF	Mbuti	0.001605	4.382	106055
Levant_ChL	Levant_N	OROMO_NAF	Mbuti	0.001538	3.912	100575
Levant_ChL	Minoans	OROMO_NAF	Mbuti	-0.000409	-1.331	126028
Levant_N	Anatolia_N	OROMO_NAF	Mbuti	-0.002056	-5.39	101667
Anatolia_N	Minoans	SOMALI	Mbuti	-2.3e-05	-0.144	131191
Jew_Libyan	Minoans	SOMALI	Mbuti	0.000146	0.738	130298
Jew_Moroccan	Jew_Libyan	SOMALI	Mbuti	5.8e-05	0.579	551168
Jew_Tunisian	Anatolia_N	SOMALI	Mbuti	0.000434	2.522	131863
Jew_Tunisian	Jew_Moroccan	SOMALI	Mbuti	5e-05	0.492	549428
Jew_Tunisian	Levant_ChL	SOMALI	Mbuti	-0.000777	-7.262	528280
Jew_Tunisian	Minoans	SOMALI	Mbuti	0.000369	1.749	128544
Levant_ChL	Anatolia_N	SOMALI	Mbuti	0.00047	3.016	128318
Levant_ChL	Lebanese	SOMALI	Mbuti	0.001973	11.457	128318
Levant_ChL	Levant_BA	SOMALI	Mbuti	0.000775	3.141	106097
Levant_ChL	Levant_N	SOMALI	Mbuti	0.000266	1.01	100612
Levant_ChL	Minoans	SOMALI	Mbuti	0.000485	2.445	126073
Levant_N	Anatolia_N	SOMALI	Mbuti	0.000335	1.306	101704
Anatolia_N	Minoans	SOMALI_NAF	Mbuti	0.000239	0.926	131144
Jew_Libyan	Minoans	SOMALI_NAF	Mbuti	0.000773	2.451	130251
Jew_Moroccan	Jew_Libyan	SOMALI_NAF	Mbuti	0.000728	2.311	129496
Jew_Tunisian	Anatolia_N	SOMALI_NAF	Mbuti	0.001138	4.008	131810
Jew_Tunisian	Jew_Moroccan	SOMALI_NAF	Mbuti	-0.000133	-0.405	127756
Jew_Tunisian	Levant_ChL	SOMALI_NAF	Mbuti	0.001887	5.714	125648
Jew_Tunisian	Minoans	SOMALI_NAF	Mbuti	0.001363	4.059	128497
Levant_ChL	Anatolia_N	SOMALI_NAF	Mbuti	-0.000787	-3.206	128268
Levant_ChL	Lebanese	SOMALI_NAF	Mbuti	0.003888	14.006	128268
Levant_ChL	Levant_BA	SOMALI_NAF	Mbuti	0.00149	3.923	106055
Levant_ChL	Levant_N	SOMALI_NAF	Mbuti	0.001035	2.478	100575
Levant_ChL	Minoans	SOMALI_NAF	Mbuti	-0.000486	-1.531	126028
Levant_N	Anatolia_N	SOMALI_NAF	Mbuti	-0.001654	-4.08	101667
Anatolia_N	Minoans	WOLAYTA	Mbuti	-0.000243	-1.585	131191
Jew_Libyan	Minoans	WOLAYTA	Mbuti	-5e-05	-0.264	130298
Jew_Moroccan	Jew_Libyan	WOLAYTA	Mbuti	3.3e-05	0.365	551168
Jew_Tunisian	Anatolia_N	WOLAYTA	Mbuti	0.000526	3.222	131863
Jew_Tunisian	Jew_Moroccan	WOLAYTA	Mbuti	0.000134	1.404	549428
Jew_Tunisian	Levant_ChL	WOLAYTA	Mbuti	-0.0007	-6.851	528289
Jew_Tunisian	Minoans	WOLAYTA	Mbuti	0.00026	1.31	128544
Levant_ChL	Anatolia_N	WOLAYTA	Mbuti	0.000492	3.317	128318
Levant_ChL	Lebanese	WOLAYTA	Mbuti	0.00171	10.719	128318
Levant_ChL	Levant_BA	WOLAYTA	Mbuti	0.000863	3.706	106097
Levant_ChL	Levant_N	WOLAYTA	Mbuti	0.000462	1.875	100612
Levant_ChL	Minoans	WOLAYTA	Mbuti	0.000284	1.442	126073
Levant_N	Anatolia_N	WOLAYTA	Mbuti	0.000116	0.485	101704
Anatolia_N	Minoans	WOLAYTA_NAF	Mbuti	-3.2e-05	-0.125	131144
Jew_Libyan	Minoans	WOLAYTA_NAF	Mbuti	0.000712	2.339	130251
Jew_Moroccan	Jew_Libyan	WOLAYTA_NAF	Mbuti	0.000494	1.62	129496
Jew_Tunisian	Anatolia_N	WOLAYTA_NAF	Mbuti	0.001428	5.155	131810
Jew_Tunisian	Jew_Moroccan	WOLAYTA_NAF	Mbuti	0.000164	0.5	127756
Jew_Tunisian	Levant_ChL	WOLAYTA_NAF	Mbuti	0.002188	6.903	125648
Jew_Tunisian	Minoans	WOLAYTA_NAF	Mbuti	0.001359	4.167	128497
Levant_ChL	Anatolia_N	WOLAYTA_NAF	Mbuti	-0.000823	-3.534	128268
Levant_ChL	Lebanese	WOLAYTA_NAF	Mbuti	0.003398	12.958	128268
Levant_ChL	Levant_BA	WOLAYTA_NAF	Mbuti	0.00156	4.221	106055
Levant_ChL	Levant_N	WOLAYTA_NAF	Mbuti	0.001229	3.079	100575
Levant_ChL	Minoans	WOLAYTA_NAF	Mbuti	-0.000845	-2.698	126028
Levant_N	Anatolia_N	WOLAYTA_NAF	Mbuti	-0.001914	-4.982	101667
