# Supplementary material for: West Asian sources of the Eurasian component in Ethiopians: a reassessment
Source: Sci Rep. 2019 Dec 11;9:18811. doi: 10.1038/s41598-019-55344-y (PMC6906521; doi:10.1038/s41598-019-55344-y)
Supplement: Supplementary file 5 — Supplementary Information [file 41598_2019_55344_MOESM5_ESM.xlsx]

## Sheet: Foglio1
Population/Sources	Levant_N	CHG	Mota	p-value	Levant_ChL	CHG	Mota	p-value	Anatolia_N	CHG	Mota	p-value	Greece_N	CHG	Mota	p-value	Jew_Tunisian	CHG	Mota	p-value
Amhara	0.33	0.11	0.56	0.06	0.36	0.08	0.55	0.00	0.37	0.00	0.63	0.00	0.43	0.00	0.58	0.00	0.33	0.00	0.67	0.00
Amhara_NAF	0.62	0.38	0.00	0.00	0.60	0.40	0.00	0.00	0.87	0.13	0.00	0.09	0.96	0.04	0.00	0.07	1.00	0.00	0.00	0.04
Amhara_NAF_X	0.51	0.49	0.00	0.02	0.99	0.00	0.01	0.00	0.87	0.13	0.00	0.07	0.96	0.04	0.00	0.06	1.00	0.00	0.00	0.04
Oromo	0.31	0.08	0.61	0.12	0.36	0.00	0.65	0.00	n.a.	n.a.	n.a.	infeasible	0.38	0.00	0.62	0.00	n.a.	n.a.	n.a.	infeasible
Oromo_NAF	0.59	0.41	0.00	0.00	0.65	0.35	0.00	0.00	0.85	0.15	0.00	0.52	0.97	0.03	0.00	0.14	1.00	0.00	0.00	0.16
Somali	0.28	0.05	0.67	0.15	0.31	0.31	0.66	0.01	n.a.	n.a.	n.a.	infeasible	0.33	0.00	0.67	0.00	0.26	0.00	0.74	0.00
Somali_NAF	n.a.	n.a.	n.a.	infeasible	0.69	0.31	0.00	0.00	0.92	0.08	0.00	0.07	0.99	0.01	0.00	0.01	1.00	0.00	0.00	0.05
Wolayta	0.29	0.05	0.72	0.29	0.23	0.00	0.72	0.04	0.26	0.00	0.74	0.00	0.29	0.00	0.71	0.00	0.23	0.00	0.77	0.00
Wolayta_NAF	0.57	0.43	0.00	0.00	0.60	0.40	0.00	0.00	0.84	0.16	0.00	0.29	0.95	0.05	0.00	0.14	1.00	0.00	0.00	0.22
Minoan	00:57:00	00:43:00	0	0.0	01:04:00	00:36:00	0	00:00:00	0.82	00:18:00	00:00:00	00:04:00	01:00:00	00:00:00	00:00:00	00:41:00	01:00:00	00:00:00	00:00:00	00:27:00
Jew_Moroccan	0.47	0.53	0.00	0.00	0.89	0.00	0.11	0.01	0.76	0.24	0.00	0.00	0.89	0.11	0.00	0.01	1.00	0.00	0.00	0.03
Jew_Tunisian	0.54	0.46	0.00	0.00	n.a.	n.a.	n.a.	infeasible	0.81	0.19	0.00	0.10	0.91	0.09	0.00	0.30
