# Supplementary material for: West Asian sources of the Eurasian component in Ethiopians: a reassessment
Source: Sci Rep. 2019 Dec 11;9:18811. doi: 10.1038/s41598-019-55344-y (PMC6906521; doi:10.1038/s41598-019-55344-y)
Supplement: Supplementary file 6 — Supplementary Information [file 41598_2019_55344_MOESM6_ESM.xlsx]

## Sheet: Foglio1
PopA	PopB	Test	Outgroup	F4 stat	Zscore	Available SNPs
ASH_IA1	AMHARA_NAF	Anatolia_N	Mbuti	0.000797	1.442	51029
ASH_IA2	AMHARA_NAF	Anatolia_N	Mbuti	-0.002405	-4.44	62243
ASH_LBA	AMHARA_NAF	Anatolia_N	Mbuti	-0.001127	-1.874	49769
ASH_IA1	AMHARA_NAF	Minoans	Mbuti	0.000562	0.824	50655
ASH_IA2	AMHARA_NAF	Minoans	Mbuti	-0.002058	-3.244	61490
ASH_LBA	AMHARA_NAF	Minoans	Mbuti	-0.000558	-0.806	49270
ASH_IA1	AMHARA_NAF	Sardinian	Mbuti	-0.000773	-1.468	51029
ASH_IA2	AMHARA_NAF	Sardinian	Mbuti	-0.003674	-7.134	62243
ASH_LBA	AMHARA_NAF	Sardinian	Mbuti	-0.002736	-4.909	49769
ASH_IA1	AMHARA_NAF	WHG	Mbuti	-0.001137	-1.673	51025
ASH_IA2	AMHARA_NAF	WHG	Mbuti	-0.004992	-7.06	62239
ASH_LBA	AMHARA_NAF	WHG	Mbuti	-0.003816	-5.167	49768
ASH_IA1	AMHARA_NAF	Jew_Tunisian	Mbuti	-0.002837	-4.414	50006
ASH_IA2	AMHARA_NAF	Jew_Tunisian	Mbuti	-0.004531	-7.066	60985
ASH_LBA	AMHARA_NAF	Jew_Tunisian	Mbuti	-0.003865	-5.527	48752
