# Supplementary material for: West Asian sources of the Eurasian component in Ethiopians: a reassessment
Source: Sci Rep. 2019 Dec 11;9:18811. doi: 10.1038/s41598-019-55344-y (PMC6906521; doi:10.1038/s41598-019-55344-y)
Supplement: Supplementary file 7 — Supplementary Information [file 41598_2019_55344_MOESM7_ESM.xlsx]

## Sheet: Foglio1
Test	Pop1	Pop2		Pop1	Pop2	SE Pop1	SE Pop2	pValue
ASH_IA1	CHG	Anatolia_N		0.239	0.761	0.091	0.091	0.310255
ASH_IA2	CHG	Anatolia_N		0.448	0.552	0.129	0.129	0.0336347
ASH_LBA	CHG	Anatolia_N		0.17	0.83	0.153	0.153	0.116905
